# Supplementary material for: Wrist Movement Variability Assessment in Individuals with Parkinson’s Disease
Source: Healthcare (Basel). 2022 Aug 30;10(9):1656. doi: 10.3390/healthcare10091656 (PMC9498573; doi:10.3390/healthcare10091656)
Supplement: Supplementary file 1 [file healthcare-10-01656-s001.zip]

Archive with 1 entries (1 files):
- healthcare-1862256-supplementary.pdf
